# Supplementary material for: Genome-Wide Mapping of Collier In Vivo Binding Sites Highlights Its Hierarchical Position in Different Transcription Regulatory Networks
Source: PLoS One. 2015 Jul 23;10(7):e0133387. doi: 10.1371/journal.pone.0133387 (PMC4512700; doi:10.1371/journal.pone.0133387)
Supplement: S1 File — ChIP-seq summits and MEME sites. DATASET: GEO accession number: GSE 67805. (TXT) [file pone.0133387.s008.txt]

browser position chr2R:10,657,531-10,698,934
track name='ChIP_Col_Summits' description='Related_gene(SISSRs_enrichment)' db='dm3' color=3,97,127
chr2R	10325311	10325312	Oaz(16,17)
chrX	16583781	16583782	Sep4(10,58)
chr2R	18420911	18420912	px(9,48)
chrX	12630311	12630312	Smr(9,38)
chr3R	12455681	12455682	Fas1(8,84)
chr2R	10323251	10323252	Oaz(8,51)
chr2L	11297641	11297642	Osi21(8,39)
chr3R	19037651	19037652	cnc(8,03)
chrX	6941051	6941052	CG12541(7,9)
chr3R	18545291	18545292	wge(7,87)
chr2L	20800351	20800352	CG9328(7,85)
chr3R	4970751	4970752	pum(7,83)
chr2R	11783131	11783132	sli(7,51)
chr3R	862051	862052	CG2022(7,12)
chr2R	6157291	6157292	CAP(7,08)
chr2L	19374411	19374412	CG17349(7,07)
chr3L	15342011	15342012	Toll-6(7)
chr3L	10819391	10819392	CG42831(6,96)
chr3R	15145131	15145132	Dl(6,94)
chr3L	15304491	15304492	CG7255(6,51)
chr3R	851351	851352	CG2022(6,51)
chr3R	25936541	25936542	sima(6,51)
chrX	2215111	2215112	phl(6,51)
chr2R	18563271	18563272	RYBP(6,46)
chrX	8621151	8621152	CG1789(6,44)
chr4	81301	81302	ci(6,33)
chr2L	19378291	19378292	CG17350(6,24)
chr2L	4136931	4136932	CG2955(6,24)
chr3R	11442091	11442092	CG43335(6,15)
chr2L	8746201	8746202	raw(6,09)
chr2R	2426211	2426212	jing(6,06)
chr2L	2404501	2404502	VGlut(6,02)
chrX	12161541	12161542	Ten-a(5,99)
chrX	736391	736392	CG43867(5,95)
chrX	5863711	5863712	Grip(5,93)
chr3L	6075811	6075812	CG13293(5,83)
chr3L	14562781	14562782	CG42758(5,75)
chr3R	4909131	4909132	pum(5,74)
chrX	5435771	5435772	Vsx2(5,74)
chr2R	15656401	15656402	Or56a(5,7)
chr4	81371	81372	ci(5,7)
chr3L	4088911	4088912	CG14989(5,7)
chrX	17693151	17693152	OdsH(5,7)
chr2R	7365531	7365532	inv(5,67)
chr3R	9756151	9756152	Art9(5,66)
chr3R	8475231	8475232	CG6234(5,66)
chr3L	907761	907762	nerfin-1(5,59)
chr3R	23887651	23887652	CG34362(5,56)
chr3L	14297011	14297012	fz(5,41)
chr2R	1624601	1624602	ap(5,4)
chr2L	17366331	17366332	CG31804(5,39)
chrX	4168311	4168312	CG15577(5,39)
chr2L	15429871	15429872	CG4161(5,37)
chrX	8663611	8663612	Lim1(5,34)
chr2R	3320731	3320732	so(5,32)
chr4	1125481	1125482	sv(5,31)
chr3R	2746971	2746972	Antp(5,22)
chr2R	2421711	2421712	jing(5,2)
chr2R	2482581	2482582	jing(5,17)
chrX	9035651	9035652	CG7065(5,14)
chrX	20231811	20231812	CG12679(5,12)
chr2R	10340171	10340172	Oaz(5,12)
chr2R	11250491	11250492	unc-5(5,09)
chr2L	17586271	17586272	Oli(5,08)
chr2L	7850661	7850662	CG14535(5,06)
chrX	8630751	8630752	CG1789(5,02)
chrX	12113431	12113432	Ten-a(5)
chr2R	2447621	2447622	jing(4,94)
chr2R	16779011	16779012	otp(4,91)
chrX	9025911	9025912	fend(4,88)
chr2L	1959431	1959432	erm(4,85)
chr2R	17779111	17779112	Fili(4,84)
chr3L	15671781	15671782	CG7304(4,83)
chr2L	10621121	10621122	Trim9(4,82)
chr3R	11338151	11338152	CG14872(4,8)
chrX	4270381	4270382	CG12688(4,76)
chr3R	17359891	17359892	CG7956(4,74)
chr2R	16301171	16301172	CG12484(4,73)
chr3R	2834151	2834152	Antp(4,72)
chr3R	976391	976392	dpr16(4,72)
chr2R	4082651	4082652	LRP1(4,7)
chr2R	11800571	11800572	sli(4,68)
chr2L	17583851	17583852	Oli(4,64)
chr2L	6842591	6842592	Rca1(4,61)
chr2L	13877171	13877172	cenG1A(4,6)
chrX	5432761	5432762	Vsx2(4,58)
chr2L	10349751	10349752	CG34367(4,57)
chr3R	18036091	18036092	SKIP(4,55)
chr2R	11249331	11249332	unc-5(4,53)
chrX	20370331	20370332	RhoGAP19D(4,51)
chrX	10577271	10577272	X11Lbeta(4,5)
chr2L	268371	268372	CG3645(4,46)
chrX	17677721	17677722	OdsH(4,45)
chr2R	19090691	19090692	CG34371(4,42)
chr2R	5869441	5869442	eve(4,38)
chr3R	12391431	12391432	CG42342(4,38)
chr2L	3846571	3846572	slp2(4,37)
chr3R	12330171	12330172	CG42342(4,37)
chr3R	20826131	20826132	tnc(4,36)
chr3R	17371381	17371382	slou(4,32)
chr2R	8917751	8917752	CG13323(4,3)
chr2L	589251	589252	Gsc(4,29)
chr2L	14456611	14456612	CG15283(4,26)
chr3L	4922511	4922512	Rh50(4,25)
chr2L	5245591	5245592	tkv(4,24)
chrX	7702311	7702312	CG1402(4,23)
chr2L	10550561	10550562	Trim9(4,18)
chr3L	12633131	12633132	caup(4,17)
chr2L	17514751	17514752	Dhc36C(4,17)
chr3R	21189711	21189712	Fur1(4,16)
chr3R	26042831	26042832	CecC(4,15)
chr2L	18925451	18925452	ssp3(4,14)
chr3R	26629031	26629032	wts(4,14)
chr2L	16358211	16358212	CaBP1(4,13)
chr2R	13223611	13223612	mbl(4,13)
chr3L	12140461	12140462	Nrx-IV(4,11)
chr2R	2693151	2693152	SdhB(4,1)
chr2L	19829551	19829552	sick(4,1)
chr3R	11443711	11443712	CG43335(4,09)
chrX	8511071	8511072	oc(4,07)
chr2L	15412371	15412372	wor(4,02)
chr3R	26603991	26603992	zfh1(4,02)
chr3R	22623611	22623612	Tl(4)
chr2L	19829831	19829832	sick(4)
chr2R	11798141	11798142	sli(4)
chr2R	14280601	14280602	Idgf5(3,99)
chr2L	6541031	6541032	eya(3,99)
chr3L	4077171	4077172	Gad1(3,96)
chr3L	7948231	7948232	exex(3,95)
chr3L	22192391	22192392	olf413(3,95)
chrX	5926071	5926072	rux(3,88)
chr3R	5007181	5007182	pum(3,86)
chr2R	6126571	6126572	Hdc(3,84)
chr3L	22321211	22321212	Ten-m(3,83)
chrX	18981811	18981812	CG7423(3,82)
chr2L	1252221	1252222	robo3(3,81)
chr2R	20900551	20900552	uzip(3,79)
chr2L	18897331	18897332	tup(3,77)
chr3R	939431	939432	CG43131(3,77)
chr2R	8915671	8915672	CG13323(3,76)
chr3L	6878461	6878462	Prat2(3,72)
chr2L	9443381	9443382	numb(3,72)
chr2L	2388751	2388752	CG43750(3,71)
chr2L	2393891	2393892	VGlut(3,71)
chr3L	14584521	14584522	HGTX(3,71)
chr3L	13182171	13182172	snky(3,68)
chrX	8619641	8619642	CG1789(3,68)
chr3R	18687811	18687812	CG4704(3,68)
chr2L	19908161	19908162	sick(3,68)
chr3L	15278851	15278852	Best4(3,66)
chr2L	19103911	19103912	Lim3(3,66)
chrX	4143611	4143612	CG43135(3,64)
chr2R	13040951	13040952	CG17290(3,64)
chrX	4537551	4537552	CG3062(3,64)
chr2R	14226631	14226632	sbb(3,63)
chr2R	4270831	4270832	pdm3(3,62)
chrX	5504511	5504512	Vsx1(3,62)
chrX	5163591	5163592	CG42749(3,61)
chr2R	14268471	14268472	CG43202(3,6)
chr3L	22077131	22077132	msopa(3,59)
chr3L	21204931	21204932	CG10508(3,59)
chr3R	2253691	2253692	gpp(3,59)
chr2R	12333021	12333022	CG15925(3,58)
chr2L	7963381	7963382	Snoo(3,57)
chr3R	6402141	6402142	hth(3,57)
chr2R	21007291	21007292	CG30430(3,56)
chrX	15259171	15259172	acj6(3,56)
chr2R	10687091	10687092	kn(3,55)
chr2R	10221881	10221882	Shroom(3,54)
chrX	20594231	20594232	CG1324(3,53)
chr3R	25378681	25378682	Dr(3,53)
chr3L	6097781	6097782	Ets65A(3,53)
chr2L	10520911	10520912	Lrr47(3,51)
chr2L	6155731	6155732	CG31639(3,51)
chr3R	18699531	18699532	klg(3,51)
chr3L	9687751	9687752	CG6767(3,51)
chr3L	13203031	13203032	caps(3,5)
chr3L	815251	815252	CG13898(3,5)
chr2R	18399351	18399352	px(3,46)
chr3L	6829811	6829812	vvl(3,45)
chr2L	15430251	15430252	CG4161(3,45)
chr2R	3046271	3046272	pk(3,44)
chr2R	9609291	9609292	fas(3,43)
chr3L	22188491	22188492	olf413(3,43)
chr3R	4953951	4953952	pum(3,43)
chr2R	9625651	9625652	fas(3,41)
chrX	3103351	3103352	dnc(3,41)
chr2L	11337141	11337142	CG14926(3,4)
chr2L	4023581	4023582	ed(3,39)
chr2R	11604371	11604372	CG30083(3,39)
chr3L	14256271	14256272	fz(3,38)
chr3L	4000371	4000372	CG14985(3,38)
chr2L	18498891	18498892	kon(3,38)
chr2R	19115011	19115012	CG3092(3,35)
chr3R	11851551	11851552	pnr(3,35)
chr2R	10528601	10528602	CG12862(3,34)
chr3L	9004911	9004912	CG5194(3,34)
chr2R	14228931	14228932	sbb(3,33)
chr2R	3058031	3058032	pk(3,33)
chr3R	21932091	21932092	CG31324(3,32)
chr2L	19802561	19802562	sick(3,31)
chr2R	18565251	18565252	RYBP(3,3)
chr3L	8213711	8213712	CG13678(3,3)
chr2R	3585351	3585352	CG1399(3,3)
chr3R	14550651	14550652	Cha(3,3)
chr3L	16741881	16741882	CG42852(3,29)
chr2R	10688181	10688182	kn(3,26)
chr3R	7198641	7198642	pros(3,26)
chr3R	12386031	12386032	CG42342(3,23)
chr2R	4684751	4684752	sns(3,21)
chr2R	10959811	10959812	CG33467(3,19)
chr2R	10701571	10701572	CG10200(3,18)
chr2R	12258771	12258772	CG15711(3,18)
chr2R	12259731	12259732	CG15711(3,18)
chr2R	8954951	8954952	Drl-2(3,18)
chr2L	8746811	8746812	CG12438(3,17)
chr2L	6324531	6324532	Gef26(3,17)
chr2L	12613231	12613232	nub/pdm2(3,17)
chr3R	14071471	14071472	14-3-3epsilon(3,16)
chrX	10588901	10588902	X11Lbeta(3,16)
chr3L	429131	429132	CG13891(3,15)
chr3R	26544151	26544152	CG1340(3,15)
chr3R	19655271	19655272	CG34355(3,14)
chr2R	20432181	20432182	itp/CG4622(3,14)
chr3R	11344411	11344412	CG14872(3,13)
chr3R	1857471	1857472	CG11459(3,13)
chr2L	19893371	19893372	sick(3,13)
chr2R	11240911	11240912	unc-5(3,13)
chr3L	802601	802602	CG13898(3,11)
chr3L	15265611	15265612	Best4(3,11)
chr2L	6183651	6183652	CG34380(3,11)
chr3R	4051371	4051372	CG18249(3,1)
chrX	424211	424212	CG4293(3,1)
chr3L	15607591	15607592	comm3(3,09)
chr3L	17339541	17339542	Mip(3,09)
chr3R	4156681	4156682	Poxm(3,08)
chr2L	9981751	9981752	bib(3,07)
chr2L	20778501	20778502	cad(3,07)
chr2L	21001451	21001452	CG42238(3,07)
chr3L	4920891	4920892	Rh50(3,04)
chr2L	7272801	7272802	Wnt4(3,04)
chr3L	22075481	22075482	msopa(3,03)
chrX	18537151	18537152	Rip11(3,03)
chr3R	8771151	8771152	grsm(3,02)
chr3R	18757841	18757842	klg(3,02)
chr3L	5886111	5886112	Pole2(3,01)
chr3L	16564201	16564202	Mipp1(3,01)
chrX	1291891	1291892	CG11448(3)
chr3L	15268391	15268392	Best4(3)
chr2L	12529681	12529682	bun(3)
chr4	835331	835332	Sox102F(3)
chr2L	20951751	20951752	CG42238(2,98)
chr2L	6841771	6841772	Rca1(2,98)
chr2R	11954991	11954992	CG8405(2,97)
chr3L	2809691	2809692	CG43444(2,97)
chr3L	17311271	17311272	CG6485(2,96)
chr3L	5870331	5870332	CG18586(2,96)
chr3R	12629961	12629962	abd-A(2,96)
chr2L	13576411	13576412	kuz(2,96)
chr3R	6339011	6339012	hth(2,96)
chr2L	14454631	14454632	CG15283(2,95)
chr2R	15674511	15674512	Obp56g(2,95)
chr3L	10804351	10804352	CG42831(2,95)
chr2L	19202581	19202582	drl(2,95)
chrX	12106991	12106992	Ten-a(2,95)
chr3R	3272431	3272432	CG14598(2,94)
chr2R	18349101	18349102	CG10384(2,94)
chr3L	15327091	15327092	Toll-6(2,94)
chr3R	815711	815712	CG2022(2,94)
chr3R	6321711	6321712	Cyp12e1(2,92)
chr2L	12252391	12252392	aret(2,92)
chrX	4692171	4692172	CG2861(2,89)
chr3L	3544051	3544052	Eip63E(2,88)
chr2R	7162831	7162832	TpnC47D(2,87)
chr3R	11338391	11338392	CG14872(2,87)
chr2R	11779551	11779552	sli(2,87)
chr3R	2778591	2778592	Antp(2,87)
chrX	14619161	14619162	NetB(2,87)
chr2R	10592791	10592792	mspo(2,85)
chr2R	13455731	13455732	ns2(2,85)
chr3L	13644431	13644432	bru-3(2,85)
chr3L	22193631	22193632	olf413(2,85)
chr2R	2985051	2985052	esn(2,84)
chr2L	15118551	15118552	stc(2,83)
chr3L	13182711	13182712	snky(2,83)
chr3L	10803431	10803432	CG42831(2,83)
chr2R	6344061	6344062	Cyp49a1/G-oalpha47A(2,83)
chr2R	15777731	15777732	CG13872(2,82)
chr3L	10790891	10790892	CG12523(2,82)
chr3L	11701611	11701612	CG11658(2,82)
chr3L	13187131	13187132	snky(2,81)
chr3R	11478791	11478792	pxb(2,81)
chr2L	20998911	20998912	CG42238(2,8)
chr3R	803981	803982	CG14662(2,79)
chr2R	11222291	11222292	Hr51(2,79)
chr2L	21851591	21851592	tsh(2,78)
chr3R	9026671	9026672	CG8141(2,78)
chr3R	11344051	11344052	CG14872(2,78)
chr2R	6943151	6943152	luna(2,78)
chr3L	11664881	11664882	CG32085(2,78)
chr3L	5831521	5831522	vn(2,77)
chr3L	7627871	7627872	CG33275(2,77)
chr3L	8847871	8847872	dally(2,77)
chr3R	23934791	23934792	CG34354(2,75)
chr3L	1390451	1390452	Ptp61F(2,75)
chr2R	10729541	10729542	NaPi-T(2,74)
chr2R	8936231	8936232	CG13324(2,74)
chr2R	12296671	12296672	Sema-2b(2,74)
chr3L	22596511	22596512	CG14459(2,74)
chr3L	8053031	8053032	bip1(2,72)
chr3L	22486031	22486032	CG43312(2,71)
chr2L	4034081	4034082	ed(2,71)
chr2L	6202631	6202632	CG34380(2,71)
chr3R	15910051	15910052	Rh3(2,7)
chr2L	16919431	16919432	ApepP(2,69)
chrX	6495591	6495592	pigs(2,69)
chr3R	21835771	21835772	malpha(2,67)
chr2R	19085441	19085442	CG34371(2,67)
chr3L	16731841	16731842	CG9701(2,67)
chr3R	26643031	26643032	cindr(2,67)
chr2R	7017791	7017792	Cyp12d1-d(2,66)
chr3R	11386051	11386052	CG18516(2,66)
chr2L	17221181	17221182	beat-IIIc(2,66)
chr2L	19090791	19090792	Lim3(2,66)
chr2L	6203041	6203042	CG34380(2,66)
chr2R	10690401	10690402	kn(2,66)
chr3L	13131041	13131042	CG33262(2,65)
chr2L	14898851	14898852	Mst35Bb(2,65)
chr2R	10960431	10960432	CG33467(2,65)
chr2L	11895151	11895152	Pde1c(2,65)
chr2L	8463491	8463492	fu12(2,65)
chr3L	15610261	15610262	comm3(2,65)
chr3R	2561951	2561952	pb(2,65)
chr2L	19481471	19481472	CG10195(2,64)
chr3L	12686351	12686352	mirr(2,64)
chr2L	7560721	7560722	Rapgap1(2,64)
chr3R	27176451	27176452	CG34347(2,64)
chr3L	16694531	16694532	CG43954/Lasp(2,64)
chr3L	17343171	17343172	Mip(2,63)
chr2R	11808281	11808282	sli(2,62)
chr3R	27276151	27276152	Gprk2(2,62)
chrX	9854911	9854912	CG1791(2,61)
chr2R	13206431	13206432	mbl(2,61)
chr3L	16763851	16763852	Nrt(2,61)
chr3R	14821951	14821952	gukh(2,61)
chr2L	19236521	19236522	drl(2,6)
chr2L	19480761	19480762	CG10195(2,6)
chr2L	14683811	14683812	osp(2,59)
chr2L	17764371	17764372	CadN(2,59)
chr3L	14107611	14107612	Sox21b(2,59)
chr3R	23266651	23266652	CG43447(2,58)
chr2L	5612131	5612132	CG14010(2,58)
chr3L	7796831	7796832	CG32369(2,58)
chr3R	11509091	11509092	pxb(2,58)
chr3R	6402641	6402642	hth(2,58)
chr2L	19375251	19375252	CG17349(2,57)
chr3L	2745211	2745212	Mrtf(2,57)
chr3R	16821991	16821992	Calx(2,57)
chr3L	795511	795512	CG13898(2,56)
chr3R	6324751	6324752	hth(2,56)
chr2L	6555351	6555352	osm-6(2,55)
chr3R	2577851	2577852	zen(2,55)
chr2R	12332571	12332572	CG15925(2,55)
chr2R	20162491	20162492	nvy(2,55)
chr3R	14202611	14202612	gl(2,55)
chr2R	6981391	6981392	luna(2,55)
chr2L	18867991	18867992	tup(2,54)
chr2L	19376771	19376772	CG17350(2,53)
chr3R	2587401	2587402	Ama(2,53)
chr2L	19837151	19837152	sick(2,53)
chr2R	8586911	8586912	wuc(2,52)
chr3R	9723431	9723432	ems(2,52)
chr2L	526161	526162	ush(2,52)
chr2R	11800021	11800022	sli(2,52)
chr2L	6216141	6216142	Ugt37b1(2,51)
chr2L	6810511	6810512	CG17375(2,51)
chr4	871071	871072	fd102C(2,51)
chrX	17675931	17675932	OdsH(2,51)
chr2L	17723321	17723322	CadN(2,51)
chrX	12562711	12562712	Tis11(2,51)
chr2L	6104401	6104402	stai(2,5)
chr3L	22190781	22190782	olf413(2,5)
chr3R	14906791	14906792	cdi(2,5)
chr2R	8589511	8589512	CG42663(2,48)
chr3R	18671611	18671612	CG4704(2,48)
chr3R	708391	708392	laf(2,48)
chr2L	306591	306592	Plc21C(2,48)
chr3L	16634421	16634422	Abl(2,48)
chr2L	14579051	14579052	CG42680(2,47)
chr3L	15304961	15304962	CG7255(2,47)
chrX	3989111	3989112	CG6379(2,47)
chr2R	9362251	9362252	arr(2,47)
chr2L	12750611	12750612	CG15483(2,44)
chr2L	20496531	20496532	CG34007(2,44)
chr2L	11473331	11473332	sala(2,44)
chr3L	19050671	19050672	CG43407(2,44)
chr2L	10566711	10566712	Trim9(2,44)
chr2L	5628811	5628812	CG31646(2,44)
chr2R	8861251	8861252	Psc(2,44)
chr3L	17106671	17106672	Rbp6(2,44)
chr3L	4617321	4617322	Src64B(2,44)
chr3R	15831211	15831212	Hs6st(2,44)
chr3R	24894021	24894022	CG11873(2,44)
chrX	18442611	18442612	Bx(2,44)
chr2L	7933371	7933372	Snoo(2,42)
chr3R	6462431	6462432	hth(2,42)
chr3R	908511	908512	corto(2,42)
chr2R	9215451	9215452	CG17048(2,41)
chr2L	12949641	12949642	CG16800(2,41)
chr4	854811	854812	Sox102F(2,41)
chr2L	19831581	19831582	sick(2,41)
chr2R	12293631	12293632	Sema-2b(2,41)
chr3L	12556111	12556112	sowah(2,41)
chr3L	20270111	20270112	gogo(2,41)
chr3R	18105381	18105382	SKIP(2,41)
chr2L	21896451	21896452	CG11629(2,4)
chr2L	6540661	6540662	eya(2,39)
chr2L	19167641	19167642	brat(2,38)
chr2L	19341711	19341712	dnt(2,38)
chr2L	3939351	3939352	fred(2,38)
chr2R	18252791	18252792	Liprin-gamma(2,38)
chr3R	19164291	19164292	pnt(2,38)
chr4	994311	994312	CG11093(2,38)
chrX	19266171	19266172	kek5(2,38)
chr3L	22568361	22568362	Trxr-2(2,37)
chr2R	14262961	14262962	CG43202(2,37)
chr2R	14550971	14550972	CG42306(2,37)
chr3R	12606731	12606732	Glut3(2,37)
chr2L	8578571	8578572	Sema-1a(2,37)
chr3L	378311	378312	trh(2,37)
chr3R	25916121	25916122	sima(2,37)
chr3R	2816851	2816852	Antp(2,37)
chr2L	12263811	12263812	aret(2,36)
chr3L	776971	776972	hng3(2,35)
chr3R	1832551	1832552	Rm62(2,35)
chr3R	7441281	7441282	Jupiter(2,35)
chr3L	15387511	15387512	CG33259(2,34)
chr3R	23487411	23487412	CG18437(2,34)
chr3L	22167701	22167702	olf413(2,34)
chr3L	22595021	22595022	CG14459(2,34)
chr2L	5515101	5515102	CG14020(2,32)
chrX	17651841	17651842	unc-4(2,32)
chr2R	18412951	18412952	px(2,32)
chr3R	1599601	1599602	CG2082(2,32)
chr2L	14459681	14459682	CG15283(2,31)
chr3L	698011	698012	CG13894(2,31)
chr3L	8453671	8453672	Gug(2,31)
chr3R	13537331	13537332	osa(2,31)
chr3L	12681671	12681672	mirr(2,3)
chr2R	15447831	15447832	sm(2,3)
chr2L	19838841	19838842	sick(2,29)
chr3L	1931511	1931512	Dbx(2,29)
chr2R	9415231	9415232	Vmat(2,28)
chr2L	21893151	21893152	CG11629(2,27)
chr3R	712371	712372	laf(2,27)
chr2L	10503591	10503592	Myo31DF(2,27)
chr3R	17344691	17344692	CG7956(2,26)
chr2L	6199411	6199412	CG34380(2,26)
chr3R	23662061	23662062	CG34353(2,26)
chr3R	27866201	27866202	CG2053(2,25)
chr3L	7503391	7503392	CG7546(2,25)
chr2R	9039071	9039072	PR2(2,25)
chr3L	697191	697192	CG13894(2,25)
chr3R	12637631	12637632	abd-A(2,25)
chr3R	12719251	12719252	Abd-B(2,24)
chr2R	17594791	17594792	HmgZ(2,24)
chr3L	15755581	15755582	comm(2,24)
chr2R	18398041	18398042	px(2,24)
chr3L	20159671	20159672	CG42674(2,24)
chr3R	14021851	14021852	Ssdp(2,24)
chr3R	8581931	8581932	beat-Vc(2,24)
chr2R	10327301	10327302	Oaz(2,23)
chrX	5638971	5638972	IntS6(2,23)
chr3L	15413771	15413772	CG33259(2,22)
chr3R	23270111	23270112	CG43447(2,22)
chrX	15454071	15454072	CG42300(2,21)
chr2R	9915851	9915852	mam(2,21)
chr2R	12256951	12256952	CG15711(2,2)
chr3R	1548911	1548912	cas(2,2)
chr2R	11799411	11799412	sli(2,2)
chr2R	14225321	14225322	sbb(2,2)
chr3R	15311871	15311872	Dys(2,2)
chr2R	4035411	4035412	kermit/Lpin(2,2)
chr2R	21058431	21058432	Sfp60F(2,19)
chr2L	892871	892872	Lsp1beta(2,19)
chr2L	19807211	19807212	sick(2,19)
chr3L	16562591	16562592	Mipp1(2,19)
chr3R	4354971	4354972	CG11741(2,18)
chr2L	10249431	10249432	bsk(2,18)
chr3R	12167691	12167692	SF2(2,18)
chr3R	19660851	19660852	CG34355(2,18)
chr3R	6857651	6857652	CG34114(2,18)
chr2L	6828741	6828742	sens-2(2,17)
chr2L	7539011	7539012	Rapgap1(2,17)
chr3L	22355731	22355732	Ten-m(2,17)
chr3R	23442561	23442562	Tusp(2,17)
chrU	80571	80572	CG40378(2,16)
chr2R	7880391	7880392	CG8298(2,15)
chr3R	6319871	6319872	Cyp12e1(2,15)
chr3L	18316161	18316162	grim(2,15)
chr2R	10327671	10327672	Oaz(2,15)
chrU	1932421	1932422	klhl10(2,15)
chr3L	12315161	12315162	CG32105(2,14)
chr3L	4357151	4357152	Cip4(2,14)
chr3R	24399431	24399432	fkh(2,13)
chr3R	8674371	8674372	beat-Va(2,13)
chr2L	14482821	14482822	noc(2,12)
chr3L	14981271	14981272	mnd(2,12)
chr3L	17356351	17356352	tap(2,11)
chr2L	19199741	19199742	drl(2,11)
chr3L	19018931	19018932	nkd(2,11)
chr2L	10176091	10176092	CG13137(2,1)
chr2L	5565331	5565332	GluRIIB(2,1)
chr2R	7970331	7970332	CG13186(2,1)
chr2L	2387031	2387032	CG3557(2,1)
chr3L	13181881	13181882	snky(2,09)
chr3L	10001831	10001832	dpr6(2,09)
chrX	7150701	7150702	CG1958(2,08)
chr3R	8891111	8891112	sim(2,08)
chr2L	17163991	17163992	beat-IIIa(2,07)
chr3R	1014761	1014762	cno(2,07)
chr3R	2624911	2624912	Dfd(2,07)
chr3R	15784281	15784282	Hs6st(2,06)
chr3R	14534501	14534502	Cha/VAChT(2,06)
chr2R	14266241	14266242	CG43202(2,05)
chrX	16102761	16102762	disco(2,05)
chr3R	24910181	24910182	CG11873(2,05)
chr2L	15490611	15490612	Tim17b2(2,03)
chr2R	4621901	4621902	stmA(2,03)
chr3L	5981271	5981272	CG10479(2,03)
chr2R	4329811	4329812	Cyp4ad1(2,03)
chr3L	4987131	4987132	Con(2,03)
chr3R	8475591	8475592	CG6234(2,03)
chr2R	1629081	1629082	ap(2,02)
chr3L	15666761	15666762	CG7304(2,02)
chr3R	1788711	1788712	CG11373(2,02)
chr2R	10333611	10333612	Oaz(2,02)
chr2R	16777601	16777602	otp(2,02)
chr3L	5353951	5353952	CG4769(2,02)
chr3L	22561671	22561672	Trxr-2(2,01)
chr2L	2182161	2182162	aop(2,01)
chr2R	15690761	15690762	Obp56h(2,01)
chr3R	12378161	12378162	CG42342(2,01)
chr3R	22602251	22602252	CG42789(2)
chr3L	6099191	6099192	Ets65A(1,99)
chr3R	9775571	9775572	CG9926(1,98)
chr2RHet	2158471	2158472	CG41242(1,98)
chr3R	24995231	24995232	CG11898(1,98)
chr3R	13415591	13415592	CG7587(1,97)
chr2L	5631931	5631932	CG31646(1,97)
chr2R	10369501	10369502	L(1,97)
chr3L	13759491	13759492	bru-3(1,97)
chr2L	16647531	16647532	CG42389(1,96)
chr2L	3117091	3117092	toc(1,96)
chr3L	10676471	10676472	simj(1,96)
chr3R	19209671	19209672	CG4393(1,96)
chr2L	6205381	6205382	CG34380(1,95)
chr3R	27233351	27233352	Gprk2(1,95)
chr2L	16275391	16275392	crp(1,94)
track name='ChIP_Col_Binding_sites' description='MEME_ChIP_Analysis' db='dm3' color=50,139,19
chr3R	19037646	19037661	AATTCCCCAGGGACC
chr3L	8053017	8053032	AATTCCCAAGGGGGC
chr2R	16778970	16778985	AATTCCCCAGGGATT
chr2R	10325364	10325379	AACTCCCCAGGGAGT
chr2L	9981739	9981754	AATTCCCCGGGGAGG
chr3R	5007184	5007199	AATTCCCCAGGGAAA
chr3L	14981239	14981254	GAGTCCCAAGGGAGT
chr3L	7627845	7627860	AAGTCCCAAGGGGCT
chr2R	20162468	20162483	GATTCCCCAGGGATT
chr2R	6126579	6126594	AATTCCCCAGGGAAA
chr2L	20800363	20800378	AGTTCCCAGGGGAGT
chr3L	5831534	5831549	AAGTCCCAAGGGGCC
chr2R	9609288	9609303	AATTCCCCAGGGTCA
chr2L	8578548	8578563	AATTCCCAAGGGTCG
chr2L	10550600	10550615	TATTCCCCGGGGTCT
chrX	14619168	14619183	AATTCCCATGGGGCT
chr3L	2745202	2745217	AATTCCCAGGGGGGA
chr2R	14550997	14551012	AATTCCCCTGGGTCC
chrX	12630283	12630298	AATTCCCCAGAGAAC
chr2R	4082636	4082651	GAGTCCCAAGGGAAT
chr2L	10566711	10566726	GAGTCCCAGGGGAGC
chrX	5638978	5638993	AATTCCCAGGGGGTC
chrX	5432765	5432780	AAGTCCCCAGGGGCA
chrX	424204	424219	AACTCCCAAGGGAAT
chr4	81374	81389	GATTCCCAAGAGACT
chr4	81374	81389	GATTCCCAAGAGACT
chr3L	13182160	13182175	AGTTCCCAGGGGATT
chr3L	10790886	10790901	AACTCCCAAGGGGCC
chr2R	6981413	6981428	GGTTCCCCAGGGATT
chr2R	3585309	3585324	ATTTCCCCGGGGGGT
chr2L	17366305	17366320	AATTCCCCAGGGCGC
chr2L	9443366	9443381	AATTCCCACGGGAAC
chr3R	18687834	18687849	CATTCCCAAGGGGGT
chr2R	17779105	17779120	ATTTCCCATGGGAGT
chr2R	17594848	17594863	TATTCCCAAGAGGGT
chr3R	4156664	4156679	AAGTCCCATGGGGGC
chr3L	6075775	6075790	AATTCCCTGGGGTGT
chr2R	12332585	12332600	AATTCCCCGGAGGCC
chr2R	11240892	11240907	AATGCCCAAGGGACC
chr2R	9625631	9625646	GATTCCCCTGGGTCT
chr2R	7017792	7017807	ATGTCCCCAGGGTGT
chr2R	2693144	2693159	ATTTCCCCGGGGTGC
chr2L	21001408	21001423	CATTCCCCAGGGAGG
chr2L	20998908	20998923	AACTCCCCAGAGAGT
chrX	12113428	12113443	CATTCCCAGGGGAGC
chr3R	26629018	26629033	AAATCCCAAGGGAAT
chr3R	14202624	14202639	GAGTCCCCCGGGAGT
chr3L	22595044	22595059	AATTCCCCGGGGGTG
chr2R	18349050	18349065	ATTTCCCCGGGGACG
chr2R	12258722	12258737	AATTCCCCAGAGTGG
chr2R	4684731	4684746	AAGTCCCCTGGGATC
chr2L	16647529	16647544	ATTTCCCAGGGGAGG
chr2L	16275364	16275379	GATTCCCAAGAGTGT
chr2L	10621109	10621124	AACTCCCCCGGGAGT
chr2L	5565302	5565317	GAGTCCCCAGGGGAC
chr4	1125478	1125493	GATTCCCAGGAGACT
chr3R	18757875	18757890	AGGTCCCAGGGGTGT
chr3R	9756139	9756154	TGTTCCCCAGGGTGA
chr3L	429099	429114	AATGCCCCGGGGAGC
chr2R	10333583	10333598	AATTCCCCAAGGATC
chr2L	5245575	5245590	AATTCCCTGGGGATC
chr2L	2404483	2404498	TTTTCCCAAGGGTCC
chr3R	25936536	25936551	TGGTCCCAAGGGGCC
chr3R	23887591	23887606	GACTCCCCAGGGACA
chr2R	5869437	5869452	AATTCCCCAGGGCGG
chr2L	19376765	19376780	TTTTCCCCGGGGGCT
chr2L	10349751	10349766	AGTTCCCAGGAGACC
chr3R	25916116	25916131	AATCCCCCGGGGAGA
chr3R	12455734	12455749	TCTTCCCCGGGGAGT
chr3L	17343148	17343163	GTTTCCCCAGGGGAT
chr2R	8861195	8861210	TTTTCCCCAGGGGGA
chr2L	19802538	19802553	AATTCCCATGAGGGC
chr2L	14454592	14454607	CATTCCCCGGGGTCT
chr2L	8746112	8746127	ATTTCCCCAGAGGGC
chrX	9035643	9035658	GGGTCCCAAGGGATT
chrX	3989085	3989100	AAGTCCCCTGGGTAT
chr3R	19655277	19655292	AAGTCCCCGGGGGAG
chr3L	19050647	19050662	AATCCCCATGGGACC
chr3L	10803433	10803448	CATTCCCCAGGGGCA
chr2R	8936250	8936265	GATTCCCCCGAGAGT
chr2R	8586838	8586853	TTTTCCCCAGGGTGG
chr2L	17764412	17764427	GTTTCCCCAGGGGGA
chr2L	17583826	17583841	TATTCCCATGGGAAA
chr2L	14683857	14683872	TGGTCCCCGGGGTGT
chr2L	306594	306609	GACTCCCAGGGGGGT
chrX	17693135	17693150	GATTCCCTGGGGTGT
chr3R	26604015	26604030	AAGTCCCATGGGTTT
chr3R	24894052	24894067	TTTTCCCAAGGGAAA
chr3R	6462399	6462414	TATTCCCAAAGGTGC
chr3L	22486032	22486047	GATTCCCATGGGTAC
chr3L	17339531	17339546	GGTCCCCCAGGGAGC
chr3L	13131018	13131033	GATTCCCCCGGGGGA
chr3L	12681648	12681663	AATTCCCAAGTGGCC
chr3L	10001906	10001921	GATTCCCAGGAGTGC
chr2R	18420914	18420929	GTTTCCCCAGGGAAA
chr2R	14228916	14228931	GATTCCCAAGAGGGG
chr2R	10340167	10340182	GGTTCCCCTGGGATT
chr2L	19378288	19378303	CAGTCCCAAGGGATT
chrX	5863696	5863711	GCGTCCCCAGGGAGT
chr3R	27276112	27276127	TATGCCCAAGGGAAT
chr3R	8475210	8475225	CGTTCCCAAGGGATT
chr3L	20270080	20270095	AAGTCCCCAGAGTCG
chr3L	3544050	3544065	TGGTCCCAAGGGGTT
chr2R	20432189	20432204	AGGTCCCTAGGGAAT
chr2R	3320720	3320735	AATGCCCCGGGGAGG
chr2R	2426209	2426224	AATTCCCAAAGGGCA
chr2L	3117085	3117100	TTTTCCCCTGGGGCT
chr3R	14906794	14906809	ACGTCCCAAGGGGCC
chr3R	2746984	2746999	TTTTCCCATGGGGGC
chr3R	1014766	1014781	ATTTCCCCTGGGGTT
chr3L	18316163	18316178	TATGCCCAAGGGAAC
chr3L	15341993	15342008	TATCCCCCAGGGGGA
chr2R	20900540	20900555	CGTTCCCAAGGGATC
chr2R	6157256	6157271	AATCCCCCAGAGAAT
chr2L	19807227	19807242	AATGCCCAAGGGGGA
chr2L	7539075	7539090	AAGTCCCAAAGGACA
chr2L	2386977	2386992	ATTTCCCCAGGGCCC
chr3R	18545286	18545301	GCTTCCCAAGGGACA
chr3R	4354978	4354993	ATCTCCCCAGAGAGT
chr3L	8847874	8847889	AAGCCCCAAGGGGAT
chr3L	1390389	1390404	CATTCCCAGGGGGAC
chr2R	18399385	18399400	GTTTCCCCGGGGGGA
chr2L	11297636	11297651	TTTCCCCAAGGGAGC
chrX	18442621	18442636	CATTCCCCTGGGATC
chrX	7702305	7702320	ATTCCCCCAGGGAAC
chrX	6941025	6941040	AATTCCCCCGAGGAT
chrX	2215081	2215096	GTTTCCCCTGGGAGG
chr3R	2561854	2561869	AACTCCCCAGAGGGG
chr3L	8213708	8213723	TTCTCCCAGGGGACT
chr2R	18397950	18397965	AATTCCCCGAGGTGG
chr2L	7963357	7963372	TATTCCCTGGGGTTT
chrX	20594249	20594264	ATGTCCCAAAGGAGT
chrX	12107007	12107022	GGTGCCCAAGGGACT
chrX	5435753	5435768	GATTCCCTTGGGAGA
chr3R	21932103	21932118	GAATCCCAGGGGAGA
chr3R	13415589	13415604	TGCTCCCCGGGGGCC
chr3R	12719271	12719286	ATTTCCCATGGGTCG
chr3R	2624909	2624924	ATCTCCCAGGGGAGA
chr3L	17311238	17311253	ATTTCCCAAAGGTGC
chr2R	16301179	16301194	AATTCCCGCGGGAAT
chr2R	10701534	10701549	GATTCCCTGGGGGCA
chr2L	15490599	15490614	ATTTCCCAAGAGGCG
chr2L	15430289	15430304	TGTTCCCCAGAGTTT
chr2L	12949600	12949615	GATCCCCAAGAGACC
chr2L	11895109	11895124	AAGTCCCAGGAGGCA
chr2L	6842495	6842510	TATTCCCAGAGGATC
chrX	16583781	16583796	AATGCCCATGGGAAT
chrX	4168299	4168314	GAATCCCCGGGGACA
chr3R	22623607	22623622	TGCTCCCCCGGGAGC
chr3R	20826128	20826143	AAGTCCCAGGAGATG
chr3R	18036022	18036037	GAGTCCCCGGGGTTG
chr2R	13223608	13223623	TTTTCCCTGGGGGGT
chr2R	8954946	8954961	TCTTCCCAGGGGATC
chr2R	4621879	4621894	AGCTCCCCAGAGGCC
chr2R	3046261	3046276	TATTCCCCGGTGGCT
chr2L	19481492	19481507	ACTTCCCACGGGTGT
chr2L	6555406	6555421	ATCTCCCAAGGGAAA
chrX	3103347	3103362	TGGTCCCAAGAGATT
chr3R	26042804	26042819	ATGGCCCAAGGGAGC
chr3R	18699529	18699544	AGTTCCCTCGGGGCC
chr3R	18671607	18671622	AAGGCCCCAGGGAAA
chr3R	12330159	12330174	CATTCCCCTGGGGCA
chr3R	6321757	6321772	GATTCCCAGGGGCGA
chr3L	21204941	21204956	TCCTCCCAAGGGACC
chr3L	15413753	15413768	ATGTCCCCGAGGAGT
chr3L	13759425	13759440	AATGCCCAAAGGACT
chr3L	13203021	13203036	AATCCCCCAGTGACT
chr3L	698004	698019	TATTCCCATGAGTAT
chr3L	697204	697219	CAGTCCCCGGGGGGA
chr2R	11800543	11800558	AAGTCCCGAGGGATG
chr2R	4329745	4329760	AATGCCCAGGGGAAA
chr2R	3058027	3058042	GAGGCCCCAGGGAAC
chr2L	6205292	6205307	AAGGCCCCGGGGACA
chrX	8663623	8663638	TGTTCCCGAGGGACA
chrX	4692094	4692109	AAGTCCCTTGAGAGT
chr3R	27176466	27176481	TATTCTCCGGGGAGA
chr3R	19209648	19209663	TAGTCCCCTGAGTCC
chr3R	17371455	17371470	AGCTCCCAAGAGTCC
chr3R	7441293	7441308	AATCCCCCAAGGATT
chr3R	2253665	2253680	TGTCCCCAAGGGGAT
chr3R	1832560	1832575	GTGCCCCCAGGGACT
chr3L	22596527	22596542	ATTTCCCTAGAGTGT
chr3L	14562764	14562779	CAGTCCCAGGGGGTT
chr3L	6099176	6099191	CATTCCCTGGGGAGG
chr2R	11954983	11954998	AATTCCCAATGGAAT
chr2R	7970343	7970358	TAGTCCCAAGGGCCA
chr2L	19374400	19374415	AGTCCCCCTGGGTGC
chr2L	17163970	17163985	TGTCCCCAAGGGGAT
chr2L	2393928	2393943	TCTCCCCCAGGGAGC
chrX	10588849	10588864	ATTTCCCTGGAGACT
chr3R	22602256	22602271	TGGTCCCCGGAGTGC
chr3R	19164304	19164319	TTGTCCCATGGGTCC
chr3R	15311878	15311893	AATTCTCAAGAGGGC
chr3R	12386021	12386036	TGGCCCCAAGGGTGT
chr3R	6339000	6339015	TATTCCCCCAGGATT
chr3R	2587385	2587400	CGTTCCCATGGGAGG
chr3R	2577836	2577851	GCTTCCCCTGGGAGG
chr3L	22561649	22561664	AGTTCTCCTGGGAGC
chr3L	22190790	22190805	CATTCCCTGGGGTCC
chr3L	22167696	22167711	TGGTCCCCTGGGTGA
chr3L	15265515	15265530	GTTTCCCAAAGGTGT
chr3L	14256295	14256310	TATTCCCGAAGGACT
chr2R	11783131	11783146	TATTCCCCCAGGATT
chr2L	11337191	11337206	AAGTCCCTTGGGGCA
chr2L	6324536	6324551	AATTCTCATGGGAGA
chr2L	6202625	6202640	ATGCCCCAAGGGAGG
chr3R	15831182	15831197	GTGTCCCCAGGGTAG
chr3R	14550629	14550644	TATGCCCTGGGGAGC
chr3R	6857592	6857607	ATTTCCCCAGAGCCT
chr3R	2816857	2816872	AAGTCCCAAGTGGTC
chr3R	862024	862039	AATTCCCAGGAGCAT
chr3L	9687765	9687780	AGTTCCCTGGAGAAC
chr3L	4000427	4000442	AAGTCCCTCGAGAGC
chr2R	18565254	18565269	AACTCCCGGGGGAGA
chr2R	18252801	18252816	AGGCCCCAGGGGTGC
chr2R	4270808	4270823	TGGTCCCCGGAGTCC
chr2L	19103919	19103934	GTGTCCCAAAGGACT
chr2L	15118564	15118579	TATTCCCCAGGCGCC
chr2L	12263790	12263805	TTTTCCCAGGGGCCT
chr2L	5515076	5515091	AACTCCCCAAGGAAA
chrX	20231831	20231846	TATTCTCAAGGGAAA
chrX	17651835	17651850	GATTCTCCGGGGACG
chrX	12562705	12562720	TGTCCCCAAGGGAAA
chrX	9854856	9854871	AATTCCCTGAGGACA
chrX	9025930	9025945	GGATCCCCGGGGATT
chrX	5504439	5504454	AATTCTCCAAGGACC
chrX	736315	736330	AAGTCCCCGGAGCCT
chr3R	12391398	12391413	AGGTCCCGGGGGGCC
chr3R	2778603	2778618	AGGTCCCACGAGGGC
chr3L	16741803	16741818	AGCTCCCACGGGGAT
chr3L	11664853	11664868	GAGTCCCCAAGGTCA
chr3L	2809686	2809701	ACGTCCCGAGGGAGC
chr2R	15656434	15656449	TGTCCCCCTGGGTGT
chr2R	10687069	10687084	GGCTCCCCAGAGATT
chr2R	9039027	9039042	AGGTCCCCCGAGATT
chr2L	7933415	7933430	AATGCCCATGGGGCG
chr2L	5631927	5631942	GCGTCCCCAGGGAAG
chr3R	18105380	18105395	ATGTCCCCAGGGCCA
chr3R	11851526	11851541	CTGTCCCCAGAGAGC
chr3R	11478817	11478832	GATCCCCAGGAGGCT
chr3R	4970746	4970761	AAACCCCAAGGGGAT
chr3L	22321183	22321198	GAGTCCCAGGGGCTT
chr3L	17106659	17106674	GGCTCCCCAGGGGTG
chr3L	10819381	10819396	CTTTCCCATGGGATT
chr3L	7503343	7503358	AATTCCCACAGGATG
chr3L	776927	776942	ATTTCCCAACGGACT
chr2R	14280676	14280691	GATTCCCACAGGACA
chr2L	19341712	19341727	GGGTCCCAGGAGACA
chr2L	1959440	1959455	AGGTCCCTGGGGATG
chrX	8630682	8630697	TGCTCCCACGGGAGG
chrX	8511070	8511085	GGCTCCCAAGAGGCC
chr3R	12167727	12167742	AAATCCCTTGGGTGC
chr3R	2834136	2834151	TGATCCCCTGGGAGG
chr3R	939428	939443	GAGCCCCCAGAGTGC
chr3L	4922478	4922493	AAGTCCCTGGAGTAT
chr3L	378305	378320	AATTCCCAAATGTGT
chr2R	10592799	10592814	CTCTCCCCAGGGTGC
chr2R	9415214	9415229	CATTCCCCAAGGAAA
chr2L	19480757	19480772	AATCCCCCAGTGACA
chr2L	18897268	18897283	ACTCCCCCGGGGAGA
chr2L	268357	268372	GGGTCCCTAGGGATG
chrX	18981819	18981834	AATGCCCTCGGGACC
chrX	7150692	7150707	GCTGCCCAAGGGACT
chr4	871061	871076	TAGTCCCGAAGGAGT
chr3R	19660861	19660876	CAATCCCAAGGGGTC
chr3R	17359829	17359844	AAATCCCCAAAGACC
chr3R	11443703	11443718	GTGTCCCCTGGGATG
chr3R	1548921	1548936	GATTCCCTGGAGGCA
chr3L	20159660	20159675	GATTCCCTGGAGTGG
chr3L	16694533	16694548	TATGCCCATGGGTAT
chr3L	13181839	13181854	AATGCCCACGGGTCG
chr3L	5886096	5886111	GTGTCCCCAAGGTGC
chr3L	907767	907782	TATTCCCAAGGCGAT
chr2R	13040937	13040952	TATTCTCAAGAGATT
chr2R	12256957	12256972	AAGTCCCCGAGGTAG
chr2R	11604378	11604393	GTGTCCCTGGGGTCT
chr2R	11222272	11222287	TGGTCCCATGAGATT
chr2R	10528602	10528617	AAATCCCAGGAGAAA
chr2L	6183599	6183614	GCTTCCCAGGAGAAT
chr2L	2182164	2182179	AAATCCCAAGTGTGC
chrX	15454062	15454077	AACTCCCGTGGGGCC
chr3R	15910089	15910104	AATTCCCTAGTGTCA
chr3R	11509090	11509105	CATCCCCCAGAGTGT
chr3L	22568321	22568336	GGTCCCCCAGAGACG
chr3L	22355665	22355680	GATCCCCGAGGGATC
chr3L	22077079	22077094	TGGTCCCAGAGGTCT
chr3L	16634344	16634359	TGTTCCCCCGAGGTC
chr3L	15327077	15327092	CGGTCCCCAGAGACG
chr3L	12140406	12140421	GCTTCCCGGGGGAGC
chr3L	10804344	10804359	AAGGCCCCTGGGGTC
chr2R	14226627	14226642	ACATCCCAAGGGGGA
chr2R	11779554	11779569	AGTTCCCCCGAGGAA
chr2R	1624526	1624541	GGTTCCCAACGGACC
chr2L	21893139	21893154	AAGGCCCCAGAGTAT
chr2L	17514770	17514785	AAATCCCCAAGGATG
chr2L	12252362	12252377	AGCTCCCCGGAGGCA
chr2L	6810590	6810605	TGCTCCCCCGGGTAT
chr2L	1252169	1252184	AAATCCCAGGAGATG
chrX	17677714	17677729	GTGTCCCCCGGGAAA
chrX	1291876	1291891	GAATCCCATGGGATG
chr4	835319	835334	AATTCCCAAGCGGCT
chr3R	1788773	1788788	CGTTCCCAAAGGTCC
chr3L	15755530	15755545	TATGCCCAAGAGGCA
chr3L	15268417	15268432	GTTCCCCCTGGGAGG
chr3L	13182699	13182714	GTTTCCCACAGGACC
chr2R	19090639	19090654	TGTTCCCGGGGGATA
chr2R	15777752	15777767	TATTCCCAGTGGGCT
chr2R	14266227	14266242	GGTTCCCTTGGGTCG
chr2R	10369518	10369533	TATTCCCCTGTGGTC
chr2R	9215422	9215437	AATTCCCCGCGGTGA
chr2L	19908158	19908173	AGCTCCCTAGAGATT
chr2L	17221156	17221171	AATCCCCCGAAGAGC
chr4	994258	994273	TGGTCTCCAGGGACA
chr3R	9723442	9723457	TAACCCCCAGAGACC
chr3R	908522	908537	AGGTCCCTCGGGAAA
chr3L	16731812	16731827	CTATCCCAAGGGAAT
chr3L	13187137	13187152	TTGCCCCCAGGGTTT
chr3L	12633133	12633148	GTGTCCCCTGAGATT
chr3L	4088880	4088895	TATCCTCCAGGGAGG
chr2R	10323155	10323170	TATTCTCTAGGGGAT
chr2R	2482581	2482596	AATTCCCAGCGGGCA
chr2L	6155729	6155744	TTATCCCCAGAGAGA
chr2L	6104398	6104413	ATGCCCCATGGGTCT
chr2L	4023523	4023538	TATCCCCCAAGGTGA
chrX	16102733	16102748	AGATCCCAAGAGATG
chrX	5926009	5926024	TTTTCCCCAGTGTAC
chrX	4270373	4270388	TAATCCCGAGGGGAT
chr3R	23487460	23487475	CAGTCTCAAGGGGCT
chr3R	1599561	1599576	TATTCCCCAGGTGCC
chr3L	15278848	15278863	CAATCCCAAGGGGAA
chr3L	4357059	4357074	AATTCCCTTGAGTAA
chr2R	13206407	13206422	AACTCCCCGGTGTGA
chr2R	10960515	10960530	AATTCCCCTGGCTAT
chr2L	19893352	19893367	TGGTCCCTGGAGGGC
chr2L	7560688	7560703	AGACCCCAAGAGAGT
chr2L	5628861	5628876	AGGTCCCAACGGTGT
chrX	4143618	4143633	TAATCCCCCGAGTGC
chr3R	23934739	23934754	TGCTCCCAAGTGAAT
chr3R	9775548	9775563	GTCTCCCCAGAGGCG
chr3R	851340	851355	AGGTCCCCACGGACA
chr3L	16763841	16763856	TTTGCCCGAGGGAGT
chr3L	9004892	9004907	TGATCCCCAGAGGCA
chr2R	19114994	19115009	TAGTCGCCAGGGACC
chr2R	13455728	13455743	GACTCCCTTGAGACC
chr2R	11808292	11808307	GTGTCCCCCGAGATT
chr2R	10729565	10729580	GACTCCCTGGAGTGC
chr2R	10327689	10327704	AGCCCCCCAGAGTGC
chr2R	9362267	9362282	TGGTCCCAGAGGGTT
chrX	19266167	19266182	TATTCCCCAGCGATT
chrX	17675915	17675930	GACTCCCGTGGGTGC
chrX	12161514	12161529	ACACCCCAAGGGAGC
chr3R	17344605	17344620	TATTCCCCAAGCACC
chr3R	8581877	8581892	ATGGCCCCTGGGACA
chr3R	712394	712409	AAATCCCCAGAGCAC
chr3R	708336	708351	TATGCCCAAGTGGCC
chr3L	15666774	15666789	ACGTCCCGGGGGTGC
chr2R	21058437	21058452	CGTTCCCTGGGGTCA
chr2L	8746873	8746888	AATCCCCCTGTGTGC
chr2L	6540596	6540611	AGACCCCCAGGGATG
chr2L	3846561	3846576	TGGTCCCTCGGGGTT
chr3R	4051353	4051368	TATCCCCGTGGGAGG
chr3L	22188487	22188502	CAACCCCCAGGGGCC
chr3L	15304901	15304916	GCTGCCCAAGGGGAT
chr3L	6829806	6829821	GAGCCCCCTGAGTGC
chr2R	16777535	16777550	AATGCCCACGAGGGG
chr2R	11800028	11800043	AAATCCCTCGGGTTC
chr2R	6344053	6344068	TGCTCCCCCGAGATC
chr2L	19199775	19199790	GATGCCCCGAGGACG
chr2L	4034068	4034083	AATGCCCCCGAGTGG
chrX	15259198	15259213	AGCTCCCACAGGAAT
chr3R	27866196	27866211	TATGCCCACGGGTAA
chr3R	8891070	8891085	CATTCCCCAGGTAGC
chr3L	22193634	22193649	TAGCCCCGAGGGGGA
chr3L	16562612	16562627	GATTCCCAAAGGCAG
chr3L	13644399	13644414	AGCTCCCCTGTGTGT
chr3L	7948219	7948234	TCATCCCCAGAGGCT
chr2R	15674557	15674572	AGCTCCCAGAGGTCG
chr2R	12332982	12332997	GAGTCTCCTGGGGGG
chr2L	15412363	15412378	TTTTCCCTGGAGAAA
chr2L	12613166	12613181	TTTCCCCCTGAGGGT
chrX	8621121	8621136	AAGTCCCTGGTGTAT
chr3R	24910173	24910188	AATTCCCCGAGCTGT
chr3R	815730	815745	CTGTCCCAAAGGGCC
chr3L	4920885	4920900	TATTCCCCGGTGCAC
chr2R	10690448	10690463	GGTTCTCCAGAGGAT
chr2L	16358182	16358197	AATGCCCAGCGGAGC
chr2L	14579011	14579026	AATCCCCTCGAGAAC
chr2L	13576422	13576437	AGACCCCATGGGATT
chr2L	6199415	6199430	AATTCCACTGGGACC
chr3R	15145126	15145141	TTCTCCCGCGGGAGC
chr3R	14534484	14534499	AACTCCCAGTGGACA
chr3L	15610293	15610308	TGCCCCCAAGGGGAG
chr3L	15304472	15304487	AATTCCCAGTGGCCT
chr2R	18563265	18563280	AATTCCCGCGTGTGC
chr2R	18412980	18412995	GATTCTCCCGGGGAG
chr2R	2985040	2985055	AAGTCTCTGGGGTGG
chr2L	21851549	21851564	AGGCCCCAGGAGAAG
chr2L	19829532	19829547	ACCTCCCCTGGGGTG
chr2L	19375199	19375214	AATGCCCAGAAGGGC
chr2L	19236574	19236589	AAATCCCTCAGGAGC
chr2L	19167570	19167585	TATTCCCCTTGGTAT
chr2L	17586287	17586302	GATTCCCCAGCGTAT
chr2L	892869	892884	TGCTCCCCAAAGTGC
chrX	20370280	20370295	AACTCTCCAAGGATT
chrX	6495560	6495575	AATTCTCTAGAGAAA
chr3R	9026718	9026733	GGCTCCCGGGAGAGC
chr3L	19018917	19018932	AATCCCCGGGAGGAT
chr3L	14107658	14107673	AATTCCCAATTGGGT
chr3L	12686341	12686356	CAATCCCCTGAGTGC
chr3L	4987141	4987156	GAGTCCCCAGCGATT
chr3L	4077165	4077180	AGCTCCCACAGGGAT
chr2R	12293632	12293647	TCCTCCCAGGGGGTG
chr2L	15429895	15429910	TCATCCCACGGGATT
chr2L	589253	589268	AATTCTCGGGGGATA
chr3R	4953954	4953969	ATTTCCCCAGATAGT
chr3R	3272425	3272440	AATGCCCCAAGGCAT
chr3L	15387518	15387533	TAGGCCCCCGAGACG
chr3L	12315099	12315114	CGTTCCCATGGGCCG
chr2R	19085512	19085527	AATCCCCTAAAGGGC
chr2R	15447755	15447770	GGTCCCCAAAGGATA
chr2R	7365536	7365551	AATTCCCTGCGGTGG
chr2L	19837146	19837161	AATCCCCCTGGCAAT
chr2L	19829884	19829899	TGTGCCCAAGTGAGG
chr2L	6216149	6216164	CAGTCCCAGGTGTAT
chr2L	5612091	5612106	GGGTCCCAGGGCGCT
chrX	10577212	10577227	GCGTCCCAAAGGTTT
chr3R	26643018	26643033	ACCTCCCCTAGGAAT
chr3R	23662068	23662083	TGCTCCCCACGGGCC
chr3R	23270109	23270124	TGCCCCCCAAGGGGC
chr3R	21835847	21835862	CTTTCCCACAGGGCT
chr3R	12606704	12606719	GGGTCTCACGGGTGC
chr3R	11442022	11442037	ACGGCCCAAGAGAAC
chr3R	11344376	11344391	AATCCTCCAAGGATT
chr3R	6324746	6324761	GACGCCCCAAGGACA
chr3L	22192396	22192411	AATCCCCCAGTGCAT
chr2R	11249265	11249280	TTCTCCCCATGGACC
chr2R	7880401	7880416	GTTTCCCCCCGGACC
chr2L	14459662	14459677	CTGTCCCGAGGGGTT
chr2L	14456583	14456598	AATTCCCTTAAGTAC
chr3R	8674339	8674354	CGGCCCCATGGGTCC
chr3R	976357	976372	TATTCCCACATGTCT
chr3L	15671797	15671812	AATCCTCAGAGGACC
chr2R	12259755	12259770	TCGGCCCAAGGGATG
chr2R	11250418	11250433	TGATCCCCATGGACC
chr2R	10221894	10221909	ACATCCCTCGGGGGT
chr2L	19838808	19838823	AATTCCACGGGGAAG
chr2L	6540990	6541005	TAAGCCCTGGGGTGC
chr3R	14071445	14071460	CATGCCCGCGGGACT
chr3R	1857476	1857491	TCGTCCCAGCGGAGT
chr3L	815231	815246	TGTCCCCAAGAGCAC
chr2R	10688155	10688170	ATGTCCCCAGACATC
chr2L	16919413	16919428	GGCTCCCCCGTGTGC
chr3R	11344104	11344119	ATTTCCCCTGTGCAT
chr3L	14297043	14297058	AATTCCCCAGCGCGG
chr3L	10676507	10676522	TTGTCCCCAATGTGC
chr2R	9915827	9915842	GAGTCCCCAGTGCTG
chr2L	18498901	18498916	GCGGCCCCAGAGTCT
chr2L	4136908	4136923	ATTTCCCCAGATGGC
chr3R	21189730	21189745	CTGTCCCCTGTGGGT
chr3R	12629922	12629937	TAGTCTCGTGGGTGC
chr3L	8453661	8453676	CGATCCCCGAGGAGG
chr2L	10503595	10503610	TGTCCTCATGGGAGG
chr3L	12556123	12556138	GGGCCCCTTGGGTTT
chr2R	15690772	15690787	TAATCCCATGAGCTT
chr3R	26544125	26544140	TGTTCTCGAGAGTCT
chr3R	11338136	11338151	GATTCCCTGGGCGAA
chr3R	6402685	6402700	AATTCCCATTTGGGC
chr3R	4909113	4909128	AGCTCCCTGGTGTAC
chr3L	22075461	22075476	TAGTCTCGGGGGATG
chr3L	795497	795512	AATCCCCATATGTGC
chr2R	14268510	14268525	ATCTCTCAAAGGACA
chr2L	12750522	12750537	TGCTCCCAAGACAAT
chr2L	10176056	10176071	AAGTCCCTCAAGTCG
chr2L	2388756	2388771	AACTCCCAAAGTACC
chr3R	12637540	12637555	GACTCCCAGGACACA
chr2R	2421720	2421735	GCACCCCATGGGTGT
chr2L	6828725	6828740	TATCCGCCCGGGAGC
chr3R	12378160	12378175	TGGTCCCGGCGGACC
chr3R	6319882	6319897	TCTTCCCTGAGGGAA
chr2R	11798168	11798183	TATTCCCTTGGCGAA
chr2L	3939419	3939434	AAGTCCCTCATGAAT
chrX	4537545	4537560	AACCCTCTGGGGTGC
chr3R	14021825	14021840	GGGTCCCGGCGGACC
chr3R	6402168	6402183	AAATCCCCGAAGCGG
chr3L	6878453	6878468	TGCTCCCTTGTGACA
chr2R	12296596	12296611	GAGTCCCGCAAGGGC
chr2R	2447646	2447661	AATCCTCCAGAGCAC
chr2L	12529674	12529689	CCGTCCCTTGGGTCG
chr3L	17356365	17356380	CGCTCTCCAAGGACC
chr3L	1931518	1931533	AACTCCCAGTGGCAC
chr2R	8917818	8917833	AATGCCCACTAGAGC
chr3R	16822051	16822066	TGTGCCCTGGTGTCC
chr2L	20951751	20951766	ACTTCCCCATTGGCT
chr2L	14898866	14898881	AGCTCTCCGGGCACT
chrX	5163658	5163673	TGACCTCAGGGGGGT
chr3L	16564192	16564207	CGTGCCCGCGGGGCC
chr3L	15607610	15607625	GTGGCTCCAGGGATG
chr3L	6097751	6097766	GAGTCGCCAGTGAAT
chr3L	5354025	5354040	ACTGCTCCAGGGCGT
chr2L	14482895	14482910	GTGTCTCATGAGGTT
chr3R	8475618	8475633	TCTCCTCCAGAGACA
chr2L	10520882	10520897	AATCCTCGAAGGAGG
chr3R	27233303	27233318	TCTTCCCTTGGCAGG
chr3L	11701621	11701636	AATTCCGCAGGGCCC
chr2L	20496517	20496532	CACCCCCTGAGGTGT
chr2L	526068	526083	TCCGCCCGAGGGGAT
chrX	18537162	18537177	GTCTCTCTGGGGTCG
chr3L	5870407	5870422	AACGCCCCGGACAGA
chr2R	10327257	10327272	AGCTCCCAAACGGCT
chr2L	19090769	19090784	TAATCCCAGCGGCAT
chrU	80550	80565	GTTTCCCAATTGGTT
chr3R	15784240	15784255	TATTCCCCAATTACC
chr2L	20778405	20778420	GTCTCCCAATAGGTT
chr2L	18867996	18868011	AATTCCCATTACAGC
chr3R	14821876	14821891	CTCTCCCTAGGCGGC
chr2R	10959802	10959817	AAACCTCTCGGGTCT
chr2L	7850644	7850659	TTATCCCCGTAGAAT
chr4	854835	854850	GATTCTCAGGGTGTT
chr3R	13537282	13537297	TCCGCCCGTGGGTGT
chr3R	11386052	11386067	AGCTCCCAAGTTGCT
chr2R	6943149	6943164	GGGTCCAAAGTGAGT
chr2L	21896393	21896408	GGGCCCCTAAAGAAG
chr2L	19831640	19831655	CATTCCCTTGGTGAT
chr3R	804056	804071	GATTCGCATTGGAGT
chr2R	8589502	8589517	CTTTCGCCGGAGTCT
chr2L	7272781	7272796	GTGCCCCCTGACAGC
chr3R	8771091	8771106	TATCCGCCTGTGAGT
chr2R	21007356	21007371	ACATCTCAGAGGTAT
chr2R	7162809	7162824	GGATCTCAAGAGCTC
chr2L	6202983	6202998	AATGCTCACGGCAGG
chr3R	23266611	23266626	TGCGCCCCGCGGATG
chr2R	1629038	1629053	ATGCCCCAGCAGTCG
chr2L	8463482	8463497	TAACCGCATGGGAGA
chrU	1932397	1932412	GTTGCTCACGAGTTT
chr3L	4617287	4617302	TAACCCCCCGACTCT
chr2L	10249469	10249484	TTGTCGCGAGGGGTG
chr3L	802506	802521	AAATCTCCAAGCGCG
chr2L	19202577	19202592	GGTTCCCGCGGCCGA
chr2L	17723379	17723394	TACTCCCTTCGCAGT
chr3R	11338470	11338485	GTTGCCACAGAGGTT
chr3R	24995226	24995241	AATGCTCACATGAAG
chr2L	6841756	6841771	TAGTCCAGTAGGATT
